# Supplementary material for: The Trophic Niche of Two Sympatric Species of Salamanders (Plethodontidae and Salamandridae) from Italy
Source: Animals (Basel). 2022 Aug 29;12(17):2221. doi: 10.3390/ani12172221 (PMC9454711; doi:10.3390/ani12172221)
Supplement: Supplementary file 1 [file animals-12-02221-s001.zip]

Archive with 1 entries (1 files):
- animals-1864298-supplementary.csv
