# Supplementary material for: The Trophic Niche of Two Sympatric Species of Salamanders (Plethodontidae and Salamandridae) from Italy
Source: Animals (Basel). 2022 Aug 29;12(17):2221. doi: 10.3390/ani12172221 (PMC9454711; doi:10.3390/ani12172221)
Supplement: Supplementary file 1 [file animals-12-02221-s001.zip › animals-1864298-supplementary.csv]

Site	Latitude	Longitude	Elevation	Region	Province	Population	Day	Month	Year	Species	Tag	Sex	SVL	Condition	Not_identifiable	Pulmonata	Araneae	Opiliones	Lithobiomorpha	Julida	Polydesmida	Isopoda	Hymenoptera_Formicidae	Coleoptera	Coleoptera_larva	Plecoptera	Lepidoptera	Diptera	Diptera_larva	Haplotaxida
Forest	44.13	10.90	700	Emilia-Romagna	Bologna	S_salamandra	11	April	2021		SS1	f	117	0	0	1	0	0	0	1	1	1	0	0	0	0	0	0	0	2
Forest	44.13	10.90	700	Emilia-Romagna	Bologna	S_salamandra	11	April	2021		SS4	f	108	0	0	2	1	0	0	0	0	0	0	0	0	0	0	0	0	0
Forest	44.13	10.90	700	Emilia-Romagna	Bologna	S_salamandra	11	April	2021		s1	m	104	0	0	1	0	0	0	0	1	0	0	0	0	1	0	0	1	2
Forest	44.13	10.90	700	Emilia-Romagna	Bologna	S_salamandra	11	April	2021		s2	m	110	0	0	2	0	1	0	0	0	0	0	0	0	2	0	0	0	1
Forest	44.13	10.90	700	Emilia-Romagna	Bologna	S_salamandra	11	April	2021		s3	m	108	0	0	1	0	0	0	0	0	0	0	0	0	0	0	0	4	0
Forest	44.13	10.90	700	Emilia-Romagna	Bologna	S_salamandra	11	April	2021		s4	m	107	0	0	1	1	0	0	0	0	0	0	0	0	0	0	0	0	1
Forest	44.13	10.90	700	Emilia-Romagna	Bologna	S_salamandra	11	April	2021		s5	f	108	0	0	1	0	0	0	0	0	0	0	1	0	0	0	0	3	1
Forest	44.13	10.90	700	Emilia-Romagna	Bologna	S_salamandra	11	April	2021		s6	f	108	0	0	6	0	0	0	0	1	0	0	0	0	0	0	0	2	1
Forest	44.13	10.90	700	Emilia-Romagna	Bologna	S_salamandra	11	April	2021		s7	j	60	0	0	0	0	0	0	0	1	0	0	0	0	0	0	1	0	0
Forest	44.13	10.90	700	Emilia-Romagna	Bologna	S_salamandra	11	April	2021		s8	f	122	0	0	0	0	0	0	0	1	0	0	0	0	0	0	0	0	1
Forest	44.13	10.90	700	Emilia-Romagna	Bologna	S_salamandra	11	April	2021		s9	f	106	0	0	0	0	1	0	0	0	0	0	0	1	0	0	1	1	0
Forest	44.13	10.90	700	Emilia-Romagna	Bologna	S_salamandra	11	April	2021		s10	f	114	0	0	3	0	0	0	0	0	0	0	0	0	0	0	0	0	0
Forest	44.13	10.90	700	Emilia-Romagna	Bologna	S_salamandra	11	April	2021		s11	f	109	0	0	3	0	0	0	0	0	0	0	0	0	0	0	0	0	2
Forest	44.13	10.90	700	Emilia-Romagna	Bologna	S_salamandra	11	April	2021		s12	m	93	0	0	0	0	0	0	0	0	0	0	0	0	0	0	0	1	0
Forest	44.13	10.90	700	Emilia-Romagna	Bologna	S_salamandra	11	April	2021		d13	m	93	0	0	0	0	0	0	0	1	0	0	0	0	0	0	0	2	4
Forest	44.13	10.90	700	Emilia-Romagna	Bologna	S_salamandra	27	April	2021		SS1	f	104	0	0	0	1	0	0	1	0	1	0	0	0	0	0	1	0	0
Forest	44.13	10.90	700	Emilia-Romagna	Bologna	S_salamandra	27	April	2021		SS2	f	121	0	0	1	0	1	0	0	1	0	0	0	0	0	0	0	0	0
Forest	44.13	10.90	700	Emilia-Romagna	Bologna	S_salamandra	27	April	2021		SS3	f	108	0	0	4	1	0	0	1	0	0	0	0	0	0	0	0	0	0
Forest	44.13	10.90	700	Emilia-Romagna	Bologna	S_salamandra	27	April	2021		d14	f	119	0	0	3	3	3	1	0	0	0	1	0	1	0	0	1	0	0
Forest	44.13	10.90	700	Emilia-Romagna	Bologna	S_salamandra	27	April	2021		d15	f	110	0	0	4	0	0	0	3	0	0	0	0	0	0	0	0	0	0
Forest	44.13	10.90	700	Emilia-Romagna	Bologna	S_salamandra	27	April	2021		s16	f	104	0	0	3	0	0	0	0	1	0	0	0	0	0	0	1	1	1
Forest	44.13	10.90	700	Emilia-Romagna	Bologna	S_salamandra	27	April	2021		s17	f	115	0	0	2	0	0	1	0	1	0	0	0	1	0	0	1	0	1
Forest	44.13	10.90	700	Emilia-Romagna	Bologna	S_salamandra	27	April	2021		s18	f	96	0	0	5	0	1	0	0	1	0	0	0	0	0	0	0	0	3
Forest	44.13	10.90	700	Emilia-Romagna	Bologna	S_salamandra	27	April	2021		s19	m	108	0	0	0	0	0	0	0	1	0	0	0	0	0	0	0	2	0
Forest	44.13	10.90	700	Emilia-Romagna	Bologna	S_salamandra	27	April	2021		s20	f	111	0	0	3	1	0	0	0	1	0	0	0	0	0	0	0	2	0
Forest	44.13	10.90	700	Emilia-Romagna	Bologna	S_salamandra	29	April	2021		SS2	f	111	0	0	0	0	0	0	0	0	0	0	0	0	0	1	1	1	1
Forest	44.13	10.90	700	Emilia-Romagna	Bologna	S_salamandra	29	April	2021		SS3	f	115	0	0	1	0	0	0	0	0	0	0	0	0	0	0	2	0	0
Forest	44.13	10.90	700	Emilia-Romagna	Bologna	S_salamandra	29	April	2021		SS4	f	113	0	0	3	0	0	0	0	0	0	0	0	0	0	0	0	0	1
Forest	44.13	10.90	700	Emilia-Romagna	Bologna	S_salamandra	29	April	2021		s21	f	104	0	0	7	1	1	0	1	0	0	0	1	1	0	0	1	1	0
Forest	44.13	10.90	700	Emilia-Romagna	Bologna	S_salamandra	29	April	2021		s22	f	104	0	0	0	0	0	0	0	0	0	0	0	0	0	0	0	0	1
Forest	44.13	10.90	700	Emilia-Romagna	Bologna	S_salamandra	29	April	2021		s24	m	97	0	0	2	0	0	0	0	1	0	0	0	0	0	0	0	2	1
